# Supplementary material for: A Reliable High-Throughput Screening Model for Antidepressant
Source: Int J Mol Sci. 2021 Sep 1;22(17):9505. doi: 10.3390/ijms22179505 (PMC8430800; doi:10.3390/ijms22179505)
Supplement: Supplementary file 1 [file ijms-22-09505-s001.zip]

Archive with 1 entries (1 files):
- ijms-1330174-supplementary.pdf
